# Supplementary material for: Clinical evaluation of metagenomic next-generation sequencing in unbiased pathogen diagnosis of urinary tract infection
Source: J Transl Med. 2023 Oct 27;21:762. doi: 10.1186/s12967-023-04562-0 (PMC10612365; doi:10.1186/s12967-023-04562-0)
Supplement: Supplementary file 1 — Additional file 1: Table S1. Primers and probes used for confirmatory qPCR. [file 12967_2023_4562_MOESM1_ESM.xlsx]

## Sheet: Sheet1
Supplementary Table 1. Primers and probes used for confirmatory qPCR.
Species		Sequences (5'-3')	References
Candida glabrata	F	GCGCCCCTTGCCTCTC	Detection of pathogenic microorganisms from bloodstream infection specimens using TaqMan array card technology
	R	CCCAGGGCTATAACACTCTACACC
	P	TGGGCTTGGGACTCT
Candida albicans	F	CTTGGTATTTTGCATGYTGCTCTC	Detection of pathogenic microorganisms from bloodstream infection specimens using TaqMan array card technology
	R	GTCAGAGGCTATAACACACAGCAG
	P	TGCGTTTACCGGGCCA
Candida tropicalis	F	GCGGTAGGAGAATTGCGTT	Detection of pathogenic microorganisms from bloodstream infection specimens using TaqMan array card technology
	R	TCATTATGCCAACATCCTAGGTATA
	P	CTCAGTCTAGGCTGGCAT
Candida parapsilosis	F	GATCAGACTTGGTATTTTGTATGTTACTCT	Detection of pathogenic microorganisms from bloodstream infection specimens using TaqMan array card technology
	R	CAGAGCCACATTT CTTTGCA
	P	AGTTTACCGGGCCAGCA
Trichosporon asahii	F	AGTATAAGGGATCAAAAATGAGAGCCA	Development and evaluation of a real-time quantitative PCR assay for detection and enumeration of yeasts of public health interest in dairy products
	R	CCTCTGAGGCCTTGCTCCTG
	P	TGATGGCCTTGGTTGAGA
Candida utilis	F	GGTCCTCGTATCCATGAATTCC	The ploidy determination of the biotechnologically important yeast Candida utilis
	R	CTGTCATTGCATCATATTTGGATGT
	P	CAAGGAAATGTACGAGAAAG
Candida krusei	F	CCTGTTTGAGCGTCRTTT	Development and evaluation of a real-time quantitative PCR assay for detection and enumeration of yeasts of public health interest in dairy products
	R	TCCTCCGCTTATTGATAT
	P	CGAGCGAACTAGACTTT
Candida orthopsilosis	F	GGGCCAGCATCAGTTTGG	This study
	R	CGAGGCAGTGCCACATTTC
	P	CGGTAGGACAATTGCAA
Escherichia coli	F	AGAACGGTTTGTGGTTRATCAGGA	Detection of pathogenic microorganisms from bloodstream infection specimens using TaqMan array card technology
	R	CGTCACAGCCAAAAGCCAG
	P	ACTGACCGGATRCCGA
Klebsiella pneumoniae	F	TGCAGATAATTCACGCCCAG	Detection of pathogenic microorganisms from bloodstream infection specimens using TaqMan array card technology
	R	ACCCGCTGGACGCCAT
	P	CGCTCATCTGTTTCGC
Enterococcus faecium	F	GGGAAATCATGGCACCAAAT	Detection of pathogenic microorganisms from bloodstream infection specimens using TaqMan array card technology
	R	CCCATCCAGAACCAAATCGT
	P	TGGTGGCGAACCTA
Enterococcus faecalis	F	GTATCGCGCACTCGAAGCC	Detection of pathogenic microorganisms from bloodstream infection specimens using TaqMan array card technology
	R	CATGTCCATTCTTTGGGCAA
	P	AGTCAGAAAGCGACAAAA
Streptococcus agalactiae	F	TTCACCAGCTGTATTAGAAGTACATGC	Detection of pathogenic microorganisms from bloodstream infection specimens using TaqMan array card technology
	R	CCCTGAACATTATCTTTGATATTTCTCA
	P	CAAGCCCAGCAAATGGCTC
Staphylococcus epidermidis	F	CATCTGATAAACCTTCGACAGCTTT	Detection of pathogenic microorganisms from bloodstream infection specimens using TaqMan array card technology
	R	TGCTATCTTCAATCACGGTATGAC
	P	TTCWCGTTYTTCATYAGWTT
Staphylococcus haemolyticus	F	CAGTTGAGGGAACAGATCTTGAA	Detection of pathogenic microorganisms from bloodstream infection specimens using TaqMan array card technology
	R	CCCAGAATAATGAGTGATTTAAGTGTC
	P	TCAAACAGCTGTTCGTAATA
Stenotrophomonas maltophilia	F	GAACGCGGACTAGCCCTTAAG	Detection of pathogenic microorganisms from bloodstream infection specimens using TaqMan array card technology
	R	TCGGTCAGTAGTATTTAGCCTTGGA
	P	TAGAAGGTGATAGCCCTGTAT
Acinetobacter baumannii	F	AGTTCTTGGTGGTCACTTGAAGC	Detection of pathogenic microorganisms from bloodstream infection specimens using TaqMan array card technology
	R	TTAACTCTTGTGGTTGTGGAGCA
	P	AGTTGAACCAACTCCA
Sphingomonas paucimobilis	F	GCTGCTTCCGGAGTGATGTC	This study
	R	CCGGGTCCGTTCATTGTCT
	P	CTTGTCCCACTCGAAG
Gardnerella vaginalis	F	CGCATCTGCTAAGGATGTTG	Molecular Quantification of Gardnerella vaginalis and Atopobium vaginae Loads to Predict Bacterial Vaginosis
	R	CAGCAATCTTTTCGCCAACT
	P	TGCAACTATTTCTGCAGCAGATCC
Corynebacterium striatum	F	CGCCCTCGCTGCCTAATT	Direct detection of Corynebacterium striatum, Corynebacterium propinquum, and Corynebacterium simulans in sputum samples by high-resolution melt curve analysis
	R	GGAACCAGGTCAGGAACTAAACC
	P	CAGCGACGCGTGTCTGTCAGCC
Enterobacter hormaechei	F	CCGGAGCATGGTAAAAATCG	This study
	R	CGCCGGAGGTGCATGA
	P	TCCGCTGGAAAGAT
Proteus mirabilis	F	ACTACCCATCAGATTATGTCAT	This study
	R	CTGTTTGAGGAAAATGCAATTTA
	P	ATTCACACCCTACCCAACATTCAT
Pseudomonas aeruginosa	F	GGCGTGGGTGTGGAAGTC	Detection of pathogenic microorganisms from bloodstream infection specimens using TaqMan array card technology
	R	TGGTGGCGATCTTGAACTTYTT
	P	TGSAGKGGARCGWCA
JC polyomavirus	F	CTAAACACAGCTTGACTGAGGAATG	Single-Molecule Sequencing Revealing the Presence of Distinct JC Polyomavirus Populations in Patients With Progressive Multifocal Leukoencephalopathy
	R	CATTTAATGAGAAGTGGGATGAAGAC
	P	TAGAGTGTTGGGATCCTGTGTTTTCATCATCACT
BK polyomavirus	F	AGTGTTGAGAATCTGCTGTTGCTT	Quantitative detection of BK virus in kidney transplant recipients: a prospective validation study
	R	GGGATGAAGATTTATTTTGCCATGAA
	P	CATCACTGGCAAACAT
Pseudomonas putida	F	CCCTTTCAATGCCGAGATGA	This study
	R	GGGTAAACCGGGTCGTTGT
	P	CATGGACCAGACCGTC
Veillonella parvula	F	CAAAGCTACAGACCTTCACATTC	Estimating the Time Since Deposition of Saliva Stains With a Targeted Bacterial DNA Approach: A Proof-of-Principle Study
	R	CGTAACATCTTCCGAAACTTTC
	P	TGCAATCCGCGACCTTTATGCT
