# Supplementary material for: Clinical evaluation of metagenomic next-generation sequencing in unbiased pathogen diagnosis of urinary tract infection
Source: J Transl Med. 2023 Oct 27;21:762. doi: 10.1186/s12967-023-04562-0 (PMC10612365; doi:10.1186/s12967-023-04562-0)
Supplement: Supplementary file 2 — Additional file 2: Table S2. Detailed information of bacterial and fungal pathogens detection result by mNGS testing. [file 12967_2023_4562_MOESM2_ESM.xlsx]

## Sheet: Sheet1
Supplementary Table 2. Detailed information of bacterial and fungal pathogens detection result by mNGS testing.
Sample ID	Training or Validation	Culture Results	mNGS Results										Composite Results
		Pathogen Species	Pathogen Species	Total reads after demultiplexing	nRPM	Threshold (nRPM)	Total pathogen reads	Target Pathogen Reads	Threshold (TPR)	% of all Microbes	Comparison to Culture	Score	QPCR(CT < 35)	Clinical adjudication	Comparison to Composite Standard	Score
CP1	Training	Candida albicans	Candida albicans	10995	1.15507	0.01	131	127	5	0.969466	TP	1	+	Candida albicans	TP	1
CP2	Training	Candida glabrata	Candida glabrata	72727	1.31588	0.01	964	957	5	0.992739	TP	1	+	Candida glabrata	TP	1
CP3	Training	Candida glabrata	Candida glabrata	24904	0.469804	0.01	125	117	5	0.936	TP	1	+	Candida glabrata	TP	1
CP4	Training	Candida parapsilosis	Candida parapsilosis	182035	31.3506	0.01	57221	57069	5	0.997344	TP	1	+	Candida parapsilosis	TP	1
CP5	Training	Candida glabrata	Candida glabrata	41534	0.0770453	0.01	33	32	5	0.969697	TP	1	+	Candida glabrata	TP	1
CP6	Training	Candida glabrata	Candida glabrata	18121	23.2438	0.01	4214	4212	5	0.999525	TP	1	+	Candida glabrata	TP	1
CP7	Training	Candida albicans	Candida albicans	218491	0.0192228	0.01	253	42	5	0.166008	TP	1	+	Candida albicans	TP	1
CP8	Training	Candida parapsilosis	Candida parapsilosis	17528	4.06778	0.01	714	713	5	0.998599	TP	1	+	Candida parapsilosis	TP	1
CP9	Training	Candida albicans	Candida albicans	43737	0.269794	0.01	134	118	5	0.880597	TP	1	+	Candida albicans	TP	1
CP10	Training	Candida albicans	Candida albicans	47304	0	0.01	6	0	5	0	FN	0	-	Candida albicans	FN	0
			Candida parapsilosis		0.00422797	0.01		2	5	0.333333			-
CP11	Training	Candida albicans	Candida albicans	21357	0.0936461	0.01	22	20	5	0.909091	TP	1	+	Candida albicans	TP	1
CP12	Training	Candida glabrata	Candida glabrata	45986	1.38738	0.01	639	638	5	0.998435	TP	1	+	Candida glabrata	TP	1
CP13	Training	Candida albicans	Candida albicans	34392	14.4394	0.01	20581	4966	5	0.241291	TP	1	+	Candida albicans	TP	0.5
			Enterococcus faecium		45.12	0.275		15516	153	0.753899			+	Enterococcus faecium	TP	0.5
CP14	Training	Trichosporon asahii	Trichosporon asahii	57231	0.0926072	0.01	55	53	5	0.963636	TP	1	+	Trichosporon asahii	TP	1
CP15	Training	Candida krusei	Candida krusei	56720	79.0991	0.01	46207	44865	5	0.970957	TP	1	+	Candida krusei	TP	0.5
			Candida parapsilosis		1.89704	0.01		1076	5	0.0232865			+	Candida parapsilosis	TP	0.5
CP16	Training	Candida parapsilosis	Candida parapsilosis	28802	59.8396	0.01	17241	17235	5	0.999652	TP	1	+	Candida parapsilosis	TP	1
CP17	Training	Candida albicans	Candida albicans	42364	6.54801	0.01	2796	2774	5	0.992132	TP	1	+	Candida albicans	TP	1
CP18	Training	Klebsiella pneumoniae	Klebsiella pneumoniae	6698	15.6465	0.275	1151	1048	153	0.910513	TP	1	+	Klebsiella pneumoniae	TP	1
CP19	Training	Escherichia coli	Escherichia coli	8760	17.1575	0.275	1602	1503	153	0.938202	TP	1	+	Escherichia coli	TP	1
CP20	Training	Candida glabrata	Candida glabrata	27173	1.60821	0.01	439	437	5	0.995444	TP	1	+	Candida glabrata	TP	1
CP21	Training	Candida albicans	Candida albicans	74619	12.6978	0.01	9546	9475	5	0.992562	TP	1	+	Candida albicans	TP	1
CP22	Training	Candida glabrata	Candida glabrata	34352	0.0407545	0.01	18	14	5	0.777778	TP	1	+	Candida glabrata	TP	1
CP23	Training	Candida albicans	Candida albicans	66577	0.716464	0.01	546	477	5	0.873626	TP	1	+	Candida albicans	TP	1
CP24	Training	Candida glabrata	Candida glabrata	180535	0.067023	0.01	107268	121	5	0.00112802	TP	1	+	Candida glabrata	TP	0.5
			Enterococcus faecium		57.5412	0.275		103882	153	0.968434			+	Enterococcus faecium	TP	0.5
CP25	Training	Candida utilis	Candida utilis	54596	0.357169	0.01	590	195	5	0.330508	TP	1	+	Candida utilis	TP	1
CP26	Training	Candida glabrata	Candida glabrata	18417	1.13482	0.01	209	209	5	1	TP	1	+	Candida glabrata	TP	1
CP27	Training	Candida parapsilosis	Candida parapsilosis	67115	0	0.01	98	0	5	0	FN	0	-	Candida orthopsilosis	TP	1
			Candida orthopsilosis		0.123668	0.01		83	5	0.846939			+
CP28	Training	Candida glabrata	Candida glabrata	82992	0.512098	0.01	1487	425	5	0.28581	TP	1	+	Candida glabrata	TP	0.5
			Candida albicans		0.231348	0.01		192	5	0.129119			+	Candida albicans	TP	0.5
CP29	Training	Candida tropicalis	Candida tropicalis	44667	0.0470146	0.01	31	21	5	0.677419	TP	1	+	Candida tropicalis	TP	1
			Candida glabrata		0.0223879	0.01		10	5	0.322581			-
CP30	Training	Candida albicans	Candida albicans	40324	67.1883	0.01	28512	27093	5	0.950231	TP	1	+	Candida albicans	TP	0.5
			Candida tropicalis		2.98581	0.01		1204	5	0.0422278			+	Candida tropicalis	TP	0.5
CP31	Training	Trichosporon asahii	Trichosporon asahii	56850	57.5075	0.01	32952	32693	5	0.99214	TP	1	+	Trichosporon asahii	TP	1
CP32	Training	Candida parapsilosis	Candida parapsilosis	33975	0.827079	0.01	281	281	5	1	TP	1	+	Candida parapsilosis	TP	1
CP33	Training	Candida glabrata	Candida glabrata	45760	4.64161	0.01	37670	2124	5	0.0563844	TP	1	+	Candida glabrata	TP	0.333333
			Escherichia coli		49.6482	0.275		22719	153	0.603106			+	Escherichia coli	TP	0.333333
			Enterococcus faecalis		24.9694	0.275		11426	153	0.303318			+	Enterococcus faecalis	TP	0.333333
CP34	Training	Trichosporon asahii	Trichosporon asahii	90323	1.62749	0.01	24034	1470	5	0.0611634	TP	1	+	Trichosporon asahii	TP	0.5
			Staphylococcus epidermidis		23.7791	0.275		21478	153	0.893651			+	Staphylococcus epidermidis	TP	0.5
CP35	Training	Candida tropicalis	Candida tropicalis	65564	59.6928	0.01	39224	39137	5	0.997782	TP	1	+	Candida tropicalis	TP	1
CP36	Training	Escherichia coli	Escherichia coli	45480	78.562	0.275	36991	35730	153	0.965911	TP	1	+	Escherichia coli	TP	1
CP37	Training	Candida albicans	Candida albicans	30587	0.0228855	0.01	15	7	5	0.466667	TP	1	+	Candida albicans	TP	1
CP38	Training	Candida albicans	Candida albicans	20200	0.554455	0.01	123	112	5	0.910569	TP	1	+	Candida albicans	TP	1
CP39	Training	Candida tropicalis	Candida tropicalis	17851	0.0392135	0.01	9	7	5	0.777778	TP	1	+	Candida tropicalis	TP	1
CP40	Training	Candida tropicalis	Candida tropicalis	15738	70.1081	0.01	12897	12515	5	0.970381	TP	1	+	Candida tropicalis	TP	0.5
			Trichosporon asahii		2.28746	0.01		360	5	0.0279135			+	Trichosporon asahii	TP	0.5
CP41	Training	Klebsiella pneumoniae	Klebsiella pneumoniae	15669	60.9292	0.275	10830	9547	153	0.881533	TP	1	+	Klebsiella pneumoniae	TP	0.5
			Gardnerella vaginalis		4.73546	0.275		742	153	0.0685134			+	Gardnerella vaginalis	TP	0.5
CP42	Training	Candida albicans	Candida albicans	13806	42.6699	0.01	5949	5891	5	0.99025	TP	1	+	Candida albicans	TP	1
CP43	Training	Candida glabrata	Candida glabrata	37937	4.65509	0.01	3099	1766	5	0.569861	TP	0.5	+	Candida glabrata	TP	0.5
		Corynebacterium striatum	Corynebacterium striatum		3.16841	0.275		1202	153	0.387867	TP	0.5	+	Corynebacterium striatum	TP	0.5
CP44	Validation	Candida glabrata	Candida glabrata	35736	0	0.01	4882	0	5	0	FN	0	-	Candida tropicalis	TP	1
			Candida tropicalis		13.6305	0.01		4871	5	0.997747			+
CP45	Validation	Candida albicans	Candida albicans	20448	29.9345	0.01	6168	6121	5	0.99238	TP	1	+	Candida albicans	TP	1
CP46	Validation	Candida glabrata	Candida glabrata	16616	3.29803	0.01	571	548	5	0.95972	TP	1	+	Candida glabrata	TP	1
CP47	Validation	Candida albicans	Candida albicans	9242	2.96473	0.01	277	274	5	0.98917	TP	0.5	+	Candida albicans	TP	0.5
		Enterococcus faecium	Enterococcus faecium		0.0108202	0.275		1	153	0.00361011	FN	0	+	Enterococcus faecium	FN	0
CP48	Validation	Candida albicans	Candida albicans	12585	4.61661	0.01	592	581	5	0.981419	TP	1	+	Candida albicans	TP	1
CP49	Validation	Candida tropicalis	Candida tropicalis	14077	10.0732	0.01	11965	1418	5	0.118512	TP	1	+	Candida tropicalis	TP	0.5
			Candida glabrata		73.6165	0.01		10363	5	0.866109			+	Candida glabrata	TP	0.5
CP50	Validation	Candida glabrata	Candida glabrata	8856	1.36631	0.01	123	121	5	0.98374	TP	1	+	Candida glabrata	TP	1
CP51	Validation	Candida glabrata	Candida glabrata	72827	10.0059	0.01	14210	7287	5	0.512808	TP	1	+	Candida glabrata	TP	0.5
			Candida parapsilosis		9.40311	0.01		6848	5	0.481914			+	Candida parapsilosis	TP	0.5
CP52	Validation	Candida glabrata	Candida glabrata	44326	4.18941	0.01	9788	1857	5	0.189722	TP	0.5	+	Candida glabrata	TP	0.5
		Enterococcus faecium	Enterococcus faecium		17.342	0.275		7687	153	0.785349	TP	0.5	+	Enterococcus faecium	TP	0.5
CP53	Validation	Candida albicans	Candida albicans	16453	0.0303896	0.01	365	5	5	0.0136986	TP	0.5	+	Candida albicans	TP	0.5
		Klebsiella pneumoniae	Klebsiella pneumoniae		1.872	0.275		308	153	0.843836	TP	0.5	+	Klebsiella pneumoniae	TP	0.5
CP54	Validation	Candida albicans	Candida albicans	96631	12.7816	0.01	12503	12351	5	0.987843	TP	1	+	Candida albicans	TP	1
CP55	Validation	Enterococcus faecium	Enterococcus faecium	23152	1.99983	0.275	487	463	153	0.950719	TP	0.5	+	Enterococcus faecium	TP	0.5
		Candida parapsilosis	Candida parapsilosis		0.0907049	0.01		21	5	0.0431211	TP	0.5	+	Candida parapsilosis	TP	0.5
CP56	Validation	Candida tropicalis	Candida tropicalis	62219	0.355197	0.01	259	221	5	0.853282	TP	1	+	Candida tropicalis	TP	1
CP57	Validation	Candida orthopsilosis	Candida orthopsilosis	53244	0.332432	0.01	719	177	5	0.246175	TP	1	+	Candida orthopsilosis	TP	0.5
			Enterococcus faecium		0.942829	0.275		502	153	0.698192			+	Enterococcus faecium	TP	0.5
CP58	Validation	Candida albicans	Candida albicans	30512	0.0721028	0.01	24	22	5	0.916667	TP	1	+	Candida albicans	TP	1
CP59	Validation	Candida albicans	Candida albicans	40524	25.5774	0.01	10473	10365	5	0.989688	TP	1	+	Candida albicans	TP	1
CP60	Validation	Candida albicans	Candida albicans	44044	3.45791	0.01	1875	1523	5	0.812267	TP	1	+	Candida albicans	TP	1
CP61	Validation	Candida parapsilosis	Candida parapsilosis	150404	0.0239355	0.01	63700	36	5	0.000565149	TP	1	+	Candida parapsilosis	TP	0.5
			Enterococcus faecium		41.584	0.275		62544	153	0.981852	TP		+	Enterococcus faecium	TP	0.5
CP62	Validation	Klebsiella pneumoniae	Klebsiella pneumoniae	34228	77.9888	0.275	30406	26694	153	0.877919	TP	0.5	+	Klebsiella pneumoniae	TP	0.5
		Candida tropicalis	Candida tropicalis		0.178217	0.01		61	5	0.00200618	TP	0.5	+	Candida tropicalis	TP	0.5
CP63	Validation	Candida parapsilosis	Candida parapsilosis	74501	0	0.01	5405	0	5	0	FN	0	-	Clavispora lusitaniae	TP	0.5
			Clavispora lusitaniae		4.3986	0.01		3277	5	0.60629			+
			Candida albicans		1.52078	0.01		1133	5	0.209621			+	Candida albicans	TP	0.5
CP64	Validation	Candida albicans	Candida albicans	32792	0.0365943	0.01	11510	12	5	0.00104257	TP	1	+	Candida albicans	TP	0.5
			Enterococcus faecium		32.2975	0.275		10591	153	0.920156			+	Enterococcus faecium	TP	0.5
CP65	Validation	Candida parapsilosis	Candida parapsilosis	56179	0.00356005	0.01	13	2	5	0.153846	FN	0	+	Candida parapsilosis	FN	0
CP66	Validation	Candida glabrata	Candida glabrata	48654	21.7742	0.01	10924	10594	5	0.969791	TP	0.5	+	Candida glabrata	TP	0.5
		Enterococcus faecium	Enterococcus faecium		0.489168	0.275		238	153	0.0217869	TP	0.5	+	Enterococcus faecium	TP	0.5
CP67	Validation	Trichosporon asahii	Trichosporon asahii	29081	28.2693	0.01	9502	8221	5	0.865186	TP	1	+	Trichosporon asahii	TP	0.5
			Enterococcus faecium		4.19862	0.275		1221	153	0.128499			+	Enterococcus faecium	TP	0.5
CP68	Validation	Candida tropicalis	Candida tropicalis	35737	3.41383	0.01	30808	1220	5	0.0396001	TP	1	+	Candida tropicalis	TP	0.5
			Enterococcus faecalis		81.1456	0.275		28999	153	0.941281			+	Enterococcus faecalis	TP	0.5
CP69	Validation	Candida albicans	Candida albicans	34647	0.0548388	0.01	26	19	5	0.730769	TP	1	+	Candida albicans	TP	1
CP70	Validation	Candida albicans	Candida albicans	32351	17.1772	0.01	22811	5557	5	0.243611	TP	1	+	Candida albicans	TP	0.5
			Clavispora lusitaniae		52.9721	0.01		17137	5	0.75126			+	Clavispora lusitaniae	TP	0.5
CP71	Validation	Enterococcus faecium	Enterococcus faecium	21601	63.9276	0.275	16074	13809	153	0.859089	TP	0.5	+	Enterococcus faecium	TP	0.5
		Candida glabrata	Candida glabrata		8.40702	0.01		1816	5	0.112977	TP	0.5	+	Candida glabrata	TP	0.5
CP72	Validation	Candida glabrata	Candida glabrata	30202	31.4681	0.01	9529	9504	5	0.997376	TP	1	+	Candida glabrata	TP	1
CP73	Validation	Candida albicans	Candida albicans	41524	12.3495	0.01	5499	5128	5	0.932533	TP	1	+	Candida albicans	TP	1
CP74	Validation	Candida albicans	Candida albicans	43279	0.00240825	0.01	5	1	5	0.2	FN	0	+	Candida albicans	FN	0
CP75	Validation	Enterococcus faecium	Enterococcus faecium	36381	34.5455	0.275	16466	12568	153	0.76327	TP	0.5	+	Enterococcus faecium	TP	0.5
		Candida albicans	Candida albicans		10.0904	0.01		3671	5	0.222944	TP	0.5	+	Candida albicans	TP	0.5
CP76	Validation	Candida albicans	Candida albicans	19073	0.0209721	0.01	16	4	5	0.25	FN	0	+	Candida albicans	FN	0
CP77	Validation	Enterococcus faecium	Enterococcus faecium	31637	72.8862	0.275	24859	23059	153	0.927592	TP	0.5	+	Enterococcus faecium	TP	0.5
		Candida tropicalis	Candida tropicalis		4.79818	0.01		1518	5	0.0610644	TP	0.5	+	Candida tropicalis	TP	0.5
CP78	Validation	Candida tropicalis	Candida tropicalis	34601	39.9642	0.01	24316	13828	5	0.568679	TP	0.5	+	Candida tropicalis	TP	0.333333
			Candida glabrata		23.0138	0.01		7963	5	0.32748			+	Candida glabrata	TP	0.333333
		Enterococcus faecium	Enterococcus faecium		7.0576	0.275		2442	153	0.100428	TP	0.5	+	Enterococcus faecium	TP	0.333333
CP79	Validation	Candida albicans	Candida albicans	28882	0	0.01	14	0	5	0	FN	0	-	Candida parapsilosis	TP	1
			Candida parapsilosis		0.038086	0.01		11	5	0.785714			+
CP80	Validation	Candida albicans	Candida albicans	46877	0.970625	0.01	600	455	5	0.758333	TP	1	+	Candida albicans	TP	1
CP81	Validation	Candida tropicalis	Candida tropicalis	40546	8.31401	0.01	3401	3371	5	0.991179	TP	1	+	Candida tropicalis	TP	1
CP82	Validation	Candida albicans	Candida albicans	28395	21.1763	0.01	6067	6013	5	0.991099	TP	1	+	Candida albicans	TP	1
CP83	Validation	Candida albicans	Candida albicans	37311	68.2131	0.01	25693	25451	5	0.990581	TP	1	+	Candida albicans	TP	1
CP84	Validation	Trichosporon asahii	Trichosporon asahii	22393	35.7746	0.01	8171	8011	5	0.980419	TP	1	+	Trichosporon asahii	TP	1
CP85	Validation	Enterococcus faecium	Enterococcus faecium	35732	0.106347	0.275	69	38	153	0.550725	FN	0	+	Enterococcus faecium	FN	0
		Candida albicans	Candida albicans		0.0839584	0.01		30	5	0.434783	TP	0.5	+	Candida albicans	TP	0.5
CP86	Validation	Candida albicans	Candida albicans	24305	26.4925	0.01	19962	6439	5	0.322563	TP	1	+	Candida albicans	TP	0.5
			Candida glabrata		55.2726	0.01		13434	5	0.672979			+	Candida glabrata	TP	0.5
CP87	Validation	Candida albicans	Candida albicans	25203	28.7148	0.01	7676	7237	5	0.942809	TP	0.5	+	Candida albicans	TP	0.5
		Klebsiella pneumoniae	Klebsiella pneumoniae		1.37682	0.275		347	153	0.0452058	TP	0.5	+	Klebsiella pneumoniae	TP	0.5
CP88	Validation	Candida albicans	Candida albicans	19540	34.8362	0.01	6872	6807	5	0.990541	TP	0.5	+	Candida albicans	TP	0.333333
		Candida tropicalis	Candida tropicalis		0.0511771	0.01		10	5	0.00145518		0.5	-	Candida tropicalis	TP	0.333333
			Candida dubliniensis		0.214944	0.01		42	5	0.00611176			+	Candida dubliniensis	TP	0.333333
CP89	Validation	Candida tropicalis	Candida tropicalis	63198	0.0443052	0.01	46	28	5	0.608696	TP	0.5	+	Candida tropicalis	TP	0.5
		Candida albicans	Candida albicans		0.0189879	0.01		12	5	0.26087		0.5	+	Candida albicans	TP	0.5
CP90	Validation	Candida albicans	Candida albicans	9651	3.84416	0.01	374	371	5	0.991979	TP	1	+	Candida albicans	TP	1
CP91	Training	Escherichia coli	Escherichia coli	61024	2.71696	0.275	1798	1658	153	0.922136	TP	1	+	Escherichia coli	TP	1
CP92	Training	Escherichia coli	Escherichia coli	125539	25.314	0.275	32652	31779	153	0.973264	TP	1	+	Escherichia coli	TP	1
CP93	Training	Enterobacter hormaechei	Enterobacter hormaechei	66566	29.4835	0.275	21785	19626	153	0.900895	TP	1	+	Enterobacter hormaechei	TP	1
CP94	Training	Klebsiella pneumoniae	Klebsiella pneumoniae	54757	0.312289	0.275	188	171	153	0.909574	TP	1	+	Klebsiella pneumoniae	TP	1
CP95	Training	Enterococcus faecium	Enterococcus faecium	67797	15.2057	0.275	12253	10309	153	0.841345	TP	1	+	Enterococcus faecium	TP	0.5
			Candida albicans		1.8	0.01		1228	5	0.10022			+	Candida albicans	TP	0.5
CP96	Training	Pseudomonas aeruginosa	Pseudomonas aeruginosa	116306	47.4051	0.275	56539	55135	153	0.975168	TP	1	+	Pseudomonas aeruginosa	TP	1
CP97	Training	Corynebacterium	Corynebacterium	39724	0.896184	0.275	1110	356	153	0.320721	TP	1	+	Corynebacterium	TP	1
CP98	Training	Proteus mirabilis	Proteus mirabilis	49715	7.89902	0.275	32034	3927	153	0.122588	TP	1	+	Proteus mirabilis	TP	0.5
			Enterococcus faecalis		49.3694	0.275		24544	153	0.766186			+	Enterococcus faecalis	TP	0.5
CP99	Training	Enterococcus faecalis	Enterococcus faecalis	52517	0.297047	0.275	566	156	153	0.275618	TP	1	+	Enterococcus faecalis	TP	0.5
			Veillonella parvula		0.380829	0.275		200	153	0.353357			+	Veillonella parvula	TP	0.5
CP100	Training	Escherichia coli	Escherichia coli	152759	7.9956	0.275	14896	12214	153	0.819952	TP	1	+	Escherichia coli	TP	1
CP101	Training	Corynebacterium striatum	Corynebacterium striatum	55188	29.1132	0.275	17148	16067	153	0.936961	TP	1	+	Corynebacterium striatum	TP	1
CP102	Training	Escherichia coli	Escherichia coli	75443	87.0299	0.275	69073	65658	153	0.95056	TP	1	+	Escherichia coli	TP	1
CP103	Training	Escherichia coli	Escherichia coli	101383	0.0345226	0.275	67	35	153	0.522388	FN	0	+	Escherichia coli	FN	0
CP104	Training	Enterococcus faecium	Enterococcus faecium	147568	39.5147	0.275	58636	58311	153	0.994457	TP	1	+	Enterococcus faecium	TP	1
CP105	Training	Escherichia coli	Escherichia coli	6232	8.11938	0.275	559	506	153	0.905188	TP	1	+	Escherichia coli	TP	1
CP106	Training	Escherichia coli	Escherichia coli	65301	80.3449	0.275	54078	52466	153	0.970191	TP	1	+	Escherichia coli	TP	1
CP107	Training	Staphylococcus haemolyticus	Staphylococcus haemolyticus	43497	0.0367841	0.275	87	16	153	0.183908	FN	0	+	Staphylococcus haemolyticus	FN	0
CP108	Training	Enterococcus faecium	Enterococcus faecium	18888	37.4735	0.275	13931	7078	153	0.508076	TP	1	+	Enterococcus faecium	TP	0.5
			Candida glabrata		35.917	0.275		6784	5	0.486972			+	Candida glabrata	TP	0.5
CP109	Training	Escherichia coli	Escherichia coli	20381	80.1236	0.275	17464	16330	153	0.935066	TP	1	+	Escherichia coli	TP	1
CP110	Training	Enterococcus gallinarum	Enterococcus gallinarum	44320	1.59747	0.275	1838	708	153	0.385201	TP	1	+	Enterococcus gallinarum	TP	0.5
			Corynebacterium striatum		0.904783	0.275		401	153	0.218172			+	Corynebacterium striatum	TP	0.5
CP111	Training	Escherichia coli	Escherichia coli	71888	13.9328	0.275	25316	10016	153	0.395639	TP	1	+	Escherichia coli	TP	0.5
			Klebsiella pneumoniae		16.3866	0.275		11780	153	0.465318			+	Klebsiella pneumoniae	TP	0.5
CP112	Training	Escherichia coli	Escherichia coli	33399	51.5405	0.275	18404	17214	153	0.93534	TP	1	+	Escherichia coli	TP	1
CP113	Training	Escherichia coli	Escherichia coli	24082	87.908	0.275	21729	21170	153	0.974274	TP	1	+	Escherichia coli	TP	1
CP114	Training	Klebsiella pneumoniae	Klebsiella pneumoniae	28880	2.34765	0.275	1958	678	153	0.346272	TP	1	+	Klebsiella pneumoniae	TP	0.5
			Morganella morganii		3.06787	0.275		886	153	0.452503			+	Morganella morganii	TP	0.5
CP115	Training	Staphylococcus epidermidis	Staphylococcus epidermidis	149712	0.669285	0.275	1057	1002	153	0.947966	TP	1	+	Staphylococcus epidermidis	TP	1
CP116	Training	Proteus mirabilis	Proteus mirabilis	49652	0	0.275	8656	0	153	0	FN	0	-	Klebsiella pneumoniae	TP	1
			Klebsiella pneumoniae		11.3349	0.275		5628	153	0.650185			+
			Lactobacillus delbrueckii		4.63224	0.275		2300	153	0.265712			/
CP117	Training	Enterococcus faecium	Enterococcus faecium	42381	4.90314	0.275	2138	2078	153	0.971936	TP	1	+	Enterococcus faecium	TP	1
CP118	Training	Morganella morganii	Morganella morganii	104663	55.1886	0.275	73704	57762	153	0.783702	TP	1	+	Morganella morganii	TP	0.5
			Enterococcus faecalis		14.3116	0.275		14979	153	0.203232			+	Enterococcus faecalis	TP	0.5
CP119	Training	Escherichia coli	Escherichia coli	25699	49.2821	0.275	13115	12665	153	0.965688	TP	1	+	Escherichia coli	TP	1
CP120	Training	Escherichia coli	Escherichia coli	134092	47.721	0.275	66039	63990	153	0.968973	TP	1	+	Escherichia coli	TP	1
CP121	Training	Enterococcus faecium	Enterococcus faecium	103581	89.8283	0.275	94214	93045	153	0.987592	TP	1	+	Enterococcus faecium	TP	1
CP122	Training	Klebsiella pneumoniae	Klebsiella pneumoniae	27121	7.75783	0.275	21014	2104	153	0.100124	TP	1	+	Klebsiella pneumoniae	TP	1
CP123	Training	Enterococcus faecium	/	29969	0	0.275	0	0	/	0	FN	0	+	Enterococcus faecium	FN	0
CP124	Training	Enterococcus faecium	Enterococcus faecium	36737	66.3936	0.275	25545	24391	153	0.954825	TP	1	+	Enterococcus faecium	TP	1
CP125	Training	Staphylococcus epidermidis	Staphylococcus epidermidis	52265	8.60423	0.275	4771	4497	153	0.94257	TP	1	+	Staphylococcus epidermidis	TP	1
CP126	Validation	Escherichia coli	Escherichia coli	61685	15.5954	0.275	10456	9620	153	0.920046	TP	1	+	Escherichia coli	TP	1
CP127	Validation	Klebsiella pneumoniae	Klebsiella pneumoniae	71974	33.0216	0.275	25675	23767	153	0.925686	TP	1	+	Klebsiella pneumoniae	TP	1
CP128	Validation	Enterococcus faecium	Enterococcus faecium	68593	57.9797	0.275	40260	39770	153	0.987829	TP	1	+	Enterococcus faecium	TP	1
CP129	Validation	Escherichia coli	Escherichia coli	19980	54.3744	0.275	11034	10864	153	0.984593	TP	1	+	Escherichia coli	TP	1
CP130	Validation	Escherichia coli	Escherichia coli	106531	83.387	0.275	91555	88833	153	0.970269	TP	1	+	Escherichia coli	TP	1
CP131	Validation	Enterococcus faecium	Enterococcus faecium	26226	6.07031	0.275	1802	1592	153	0.883463	TP	1	+	Enterococcus faecium	TP	1
CP132	Validation	Escherichia coli	Escherichia coli	116226	9.64672	0.275	11516	11212	153	0.973602	TP	1	+	Escherichia coli	TP	1
CP133	Validation	Staphylococcus haemolyticus	Staphylococcus haemolyticus	41526	0.0144488	0.275	55	6	153	0.109091	FN	0	+	Staphylococcus haemolyticus	FN	0
CP134	Validation	Enterococcus faecium	Enterococcus faecium	41591	1.50032	0.275	1021	624	153	0.611166	TP	1	+	Enterococcus faecium	TP	0.333333
			Candida albicans		0.5506	0.01		229	5	0.22429			+	Candida albicans	TP	0.333333
			Candida glabrata		0.276502	0.01		115	5	0.112635			+	Candida glabrata	TP	0.333333
CP135	Validation	Corynebacterium striatum	Corynebacterium striatum	51543	0	0.275	10411	0	153	0	FN	0	-	Gardnerella vaginalis	TP	1
			Gardnerella vaginalis		17.4417	0.275		8990	153	0.86351			+
			Lactobacillus iners		2.63081	0.275		1356	153	0.130247			/
CP136	Validation	Candida albicans	Candida albicans	42661	0.0257847	0.01	92	11	5	0.119565	TP	1	+	Candida albicans	TP	1
CP137	Validation	Candida albicans	Candida albicans	47257	20.5726	0.01	9828	9722	5	0.989214	TP	1	+	Candida albicans	TP	1
CP138	Validation	Streptococcus agalactiae	Streptococcus agalactiae	114841	0.571225	0.275	28254	656	153	0.023218	TP	1	-	Streptococcus agalactiae	TP	0.5
			Gardnerella vaginalis		13.6754	0.275		15705	153	0.55585			-
			Candida albicans		2.46341	0.01		2829	5	0.100127			+	Candida albicans	TP	0.5
			Staphylococcus epidermidis		1.7964	0.275		2063	153	0.0730162			-
			Lactobacillus iners		5.59556	0.275		6426	153	0.227437			/
CP139	Validation	Streptococcus agalactiae	Streptococcus agalactiae	56088	0	0.275	47069	0	153	0	FN	0	+	Streptococcus agalactiae	FN	0
			Pseudomonas aeruginosa		30.7713	0.275		17259	153	0.366674			+	Pseudomonas aeruginosa	TP	0.5
CP140	Validation	Acinetobacter baumannii	Acinetobacter baumannii	32219	47.4068	0.275	15984	15274	153	0.955581	TP	1	+	Acinetobacter baumannii	TP	1
CP141	Validation	Stenotrophomonas maltophilia	Stenotrophomonas maltophilia	4740	0	0.275	3326	0	153	0	FN	0	-	Stenotrophomonas maltophilia	FN	0
			Pseudomonas putida		51.2025	0.275		2427	153	0.729705			+	Pseudomonas putida	TP	0.5
CP142	Validation	Streptococcus agalactiae	Streptococcus agalactiae	12004	1.25791	0.275	8155	151	153	0.0185162	FN	0	+	Streptococcus agalactiae	FN	0
			Enterobacter hormaechei		55.5648	0.275		6670	153	0.817903			+	Enterobacter hormaechei	TP	0.25
			Enterobacter cloacae		4.9067	0.275		589	153	0.0722256			+	Enterobacter cloacae	TP	0.25
			Enterococcus faecium		1.35788	0.275		163	153	0.0199877			+	Enterococcus faecium	TP	0.25
CP143	Validation	Stenotrophomonas maltophilia	Stenotrophomonas maltophilia	10775	4.00928	0.275	8775	432	153	0.0492308	TP	1	+	Stenotrophomonas maltophilia	TP	0.333333
			Escherichia coli		61.9582	0.275		6676	153	0.760798			+	Escherichia coli	TP	0.333333
			Enterococcus faecium		5.43852	0.275		586	153	0.0667806			+	Enterococcus faecium	TP	0.333333
CP144	Validation	Enterococcus faecium	Enterococcus faecium	9775	49.9642	0.275	5165	4884	153	0.945595	TP	1	+	Enterococcus faecium	TP	1
CP145	Validation	Sphingomonas paucimobilis	Sphingomonas sp.	5050	0.039604	0.275	63	2	153	0.031746	FN	0	-	sphingomonas paucimobilis	FN	0
			Candida albicans		0.16	0.01		8	5	0.126984			+	Candida albicans	TP	0.5
CP146	Validation	Candida albicans	Candida albicans	163565	0.530676	0.01	8169	868	5	0.106255	TP	1	+	Candida albicans	TP	1
CP147	Validation	Candida orthopsilosis	Candida orthopsilosis	11715	29.2872	0.01	3470	3431	5	0.988761	TP	1	+	Candida orthopsilosis	TP	1
CP148	Validation	Candida glabrata	Candida glabrata	74885	0.15624	0.01	120	117	5	0.975	TP	1	+	Candida glabrata	TP	1
CN1	Training	/	Staphylococcus aureus	71802	0.0167126	0.275	30	12	153	0.4	TN	1			TN	1
CN2	Training	/	Ureaplasma parvum	91945	0.035891	0.275	50	33	153	0.66	TN	1			TN	1
CN3	Training	/	Staphylococcus aureus	174474	0.018914	0.275	280	33	153	0.117857	TN	1			TN	1
CN4	Training	/	Escherichia coli	28210	0.531726	0.275	187	150	153	0.802139	TN	1			TN	1
CN5	Training	/	Staphylococcus epidermidis	95350	0.191924	0.275	1815	183	153	0.100826	TN	1			TN	1
CN6	Training	/	Candida albicans	65336	0.0459165	0.01	48	30	5	0.625	FP	0	+	Candida albicans	TP	1
CN7	Training	/	Klebsiella pneumoniae	49743	0.00402067	0.275	4	2	153	0.5	TN	1			TN	1
CN8	Training	/	Staphylococcus aureus	3134	0.191449	0.275	20	6	153	0.3	TN	1			TN	1
CN9	Training	/	Candida orthopsilosis	87830	0.05	0.01	532	40	5	0.075188	FP	0	+	Candida orthopsilosis	TP	1
			Lactobacillus iners		0.457702	0.275		402	153	0.755639	TN		/
CN10	Training	/	Escherichia coli	58173	0.00171901	0.275	1	1	153	1	TN	1			TN	1
CN11	Training	/	Staphylococcus aureus	51292	0.00194962	0.275	223	1	153	0.0044843	TN	1			TN	1
CN12	Training	/	Staphylococcus aureus	43709	0.00457572	0.275	6	2	153	0.333333	TN	1			TN	1
CN13	Training	/	Staphylococcus aureus	13994	0.0142918	0.275	7	2	153	0.285714	TN	1			TN	1
CN14	Training	/	/	31945	0	/	0	0	/	0	TN	1			TN	1
CN15	Training	/	Staphylococcus aureus	143223	0.000698212	0.275	2	1	153	0.5	TN	1			TN	1
CN16	Training	/	Comamonas kerstersii	35145	0.00284535	0.275	7	1	153	0.142857	TN	1			TN	1
CN17	Training	/	Ornithinimicrobium sp.	97640	0.0163867	0.275	64	16	153	0.25	TN	1			TN	1
CN18	Training	/	Enterobacter ludwigii	49265	0.00405968	0.275	9	2	153	0.222222	TN	1			TN	1
CN19	Training	/	Brevibacterium linens	14893	0.00671456	0.275	1	1	153	1	TN	1			TN	1
CN20	Training	/	Streptococcus suis	57347	0.00174377	0.275	40	1	153	0.025	TN	1			TN	1
CN21	Training	/	Ureaplasma urealyticum	77253	0.00129445	0.275	2	1	153	0.5	TN	1			TN	1
CN22	Training	/	Staphylococcus aureus	41530	0.0024079	0.275	1	1	153	1	TN	1			TN	1
CN23	Training	/	Ureaplasma parvum	3079	0.0324781	0.275	2	1	153	0.5	TN	1			TN	1
			Candida orthopsilosis		0.03	0.01		1	5	0.5	TN	1			TN
CN24	Training	/	Streptococcus pyogenes	129327	0.0092788	0.275	18	12	153	0.666667	TN	1			TN	1
CN25	Training	/	Rhodococcus sp.	3015	0.0331675	0.275	2	1	153	0.5	TN	1			TN	1
CN26	Training	/	Klebsiella pneumoniae	111009	0.0126116	0.275	24	14	153	0.583333	TN	1			TN	1
CN27	Training	/	Enterococcus faecium	2065	1.98547	0.275	41	41	153	1	TN	1			TN	1
CN28	Training	/	Escherichia coli	65373	0.0764842	0.275	99	50	153	0.505051	TN	1			TN	1
CN29	Training	/	Staphylococcus aureus	23058	0.00433689	0.275	18	1	153	0.0555556	TN	1			TN	1
CN30	Training	/	Finegoldia magna	21715	0.276307	0.275	137	60	153	0.437956	TN	1			TN	1
CN31	Training	/	Bacteroides fragilis	69455	0.00575912	0.275	8	4	153	0.5	TN	1			TN	1
CN32	Training	/	Finegoldia magna	13759	0.799477	0.275	372	110	153	0.295699	TN	0			TN	0
			Candida parapsilosis		0.05	0.01		7	5	0.0188172	FP		-		FP
CN33	Training	/	Corynebacterium matruchotii	34128	0.00293015	0.275	1	1	153	1	TN	1			TN	1
CN34	Training	/	Kocuria palustris	1307	5.43229	0.275	119	71	153	0.596639	TN	1			TN	1
CN35	Training	/	/	63998	0	/	8	0	/	0	TN	1			TN	1
CN36	Training	/	Klebsiella pneumoniae	59403	0.00168342	0.275	2	1	153	0.5	TN	1			TN	1
CN37	Training	/	Lactobacillus crispatus	659	1.51745	0.275	10	10	153	1	TN	1			TN	1
CN38	Training	/	Staphylococcus haemolyticus	58618	0.0136477	0.275	47	8	153	0.170213	TN	1			TN	1
CN39	Training	/	Escherichia coli	70886	1.25836	0.275	930	892	153	0.95914	FP	0	+	Escherichia coli	TP	1
CN40	Validation	/	/	48368	0.00206748	/	4	1	/	0.25	TN	1			TN	1
CN41	Validation	/	Escherichia coli	19391	71.2753	0.275	15000	13821	153	0.9214	FP	0	+	Escherichia coli	TP	0.5
			Candida parapsilosis		0.0103	0.01		2	5	0.000133333	TN		-		FP	0
CN42	Validation	/	Escherichia coli	23906	0.0292814	0.275	55	7	153	0.127273	TN	1			TN	1
			Candida tropicalis		0.0125	0.01		3	5	0.055	TN				TN
CN43	Validation	/	Escherichia coli	28504	0.0666573	0.275	56	19	153	0.339286	TN	1			TN	1
			Candida glabrata		0.0105	0.01		3	5	0.054	TN				TN
CN44	Validation	/	Corynebacterium simulans	65243	0.0122619	0.275	21	8	153	0.380952	TN	1			TN	1
CN45	Validation	/	Corynebacterium segmentosum	30815	0.00649035	0.275	13	2	153	0.153846	TN	1			TN	1
CN46	Validation	/	Haemophilus influenzae	80019	0.0012497	0.275	24	1	153	0.0416667	TN	1			TN	1
CN47	Validation	/	Serratia marcescens	91421	0.00109384	0.275	3	1	153	0.333333	TN	1			TN	1
CN48	Validation	/	Staphylococcus haemolyticus	872	1.6055	0.275	81	14	153	0.17284	TN	1			TN	1
			Candida auris		0.23	0.01		2	5	0.025	TN				TN
CN49	Validation	/	Serratia marcescens	155061	0.000644907	0.275	14	1	153	0.0714286	TN	1			TN	1
CN50	Validation	/	Enterococcus faecalis	60449	6.66181	0.275	8686	4027	153	0.46362	FP	0	+	Enterococcus faecalis	TP	1
CN51	Validation	/	Enterobacteria phage	89747	0.0111424	0.275	139	10	153	0.0719424	TN	1			TN	1
			Candida albicans		0.008	0.01		8	5	0.0576	TN				TN
CN52	Validation	/	Lactobacillus crispatus	130756	0.588883	0.275	823	770	153	0.935601	TN	1			TN	1
CN53	Validation	/	Streptococcus agalactiae	2570	0.077821	0.275	22	2	153	0.0909091	TN	1			TN	1
			Candida parapsilosis		0.04	0.01		1	5	0.045	TN				TN
CN54	Validation	/	Staphylococcus haemolyticus	57335	0.00697654	0.275	7	4	153	0.571429	TN	1			TN	1
CN55	Validation	/	Malassezia restricta	54680	0.00182882	0.01	6	1	5	0.166667	TN	1			TN	1
CN56	Validation	/	Bifidobacterium adolescentis	31021	0.286902	0.275	151	89	153	0.589404	TN	1			TN	1
CN57	Validation	/	Corynebacterium aurimucosum	1168	0	0.275	6	2	153	0.333333	TN	1			TN	1
CN58	Validation	/	Corynebacterium singulare	90953	0.137434	0.275	206	125	153	0.606796	TN	1			TN	1
CN59	Validation	/	Staphylococcus hominis	24998	0.00400032	0.275	4	1	153	0.25	TN	1			TN	1
CN60	Validation	/	/	43669	0	0.275	0	0	/	0	TN	1			TN	1
CN61	Validation	/	Gardnerella vaginalis	37483	0.0400181	0.275	31	15	153	0.483871	TN	1			TN	1
CN62	Validation	/	Escherichia coli	24321	0.00411167	0.275	3	1	153	0.333333	TN	1			TN	1
CN63	Validation	/	Finegoldia magna	16763	0.0238621	0.275	10	4	153	0.4	TN	1			TN	1
CN64	Validation	/	/	14174	0	0.275	0	0	/	0	TN	1			TN	1
CN65	Validation	/	Enterococcus faecium	15572	0.327511	0.275	80	51	153	0.6375	TN	1			TN	1
H1	/	/	Curtobacterium flaccumfaciens	66926	0.0313779	0.275	52	21	153	0.403846
H2	/	/	Streptococcus mitis	39427	0.0811627	0.275	91	32	153	0.351648
H3	/	/	Lactobacillus crispatus	57846	2.02607	0.275	1229	1172	153	0.953621
H4	/	/	Prevotella intermedia	48116	0.0872891	0.275	286	42	153	0.146853
H5	/	/	Lactobacillus crispatus	74700	1.37082	0.275	1171	1024	153	0.874466
H6	/	/	Arthrobacter spp.	5246	0.0190621	0.275	2	1	153	0.5
H7	/	/	Lactobacillus crispatus	165087	4.06271	0.275	6809	6707	153	0.98502
H8	/	/	Cutibacterium acnes	72254	0.0138401	0.275	75	10	153	0.133333
H9	/	/	Streptococcus gwangjuense	44761	0.00223409	0.275	3	1	153	0.333333
H10	/	/	Lactobacillus crispatus	61693	0.251244	0.275	256	155	153	0.605469
H11	/	/	Staphylococcus haemolyticus	89451	0.0503069	0.275	169	45	153	0.266272
H12	/	/	Acinetobacter guillouiae	58453	0.00171078	0.275	10	1	153	0.1
H13	/	/	Streptococcus mitis	68022	0.00735056	0.275	40	5	153	0.125
H14	/	/	Lactobacillus iners	71326	1.52819	0.275	1154	1090	153	0.944541
H15	/	/	Lactobacillus iners	72453	0.517577	0.275	749	375	153	0.500668
H16	/	/	Lactobacillus iners	92023	18.1118	0.275	17229	16667	153	0.967381
			Candida glabrata		0.176043	0.01		162	5	0.00940275
H17	/	/	Staphylococcus hominis	63496	1.05361	0.275	850	669	153	0.787059
H18	/	/	Rhodococcus qingshengii	38777	0.00773654	0.275	11	3	153	0.272727
H19	/	/	Lactobacillus iners	68268	2.71577	0.275	3624	1854	153	0.511589
H20	/	/	Cutibacterium acnes	47840	0.0083612	0.275	9	4	153	0.444444
H21	/	/	Gardnerella vaginalis	49910	0.424765	0.275	353	212	153	0.600567
H22	/	/	Lactobacillus crispatus	56364	0.425804	0.275	299	240	153	0.802676
H23	/	/	Lactobacillus crispatus	62256	3.48721	0.275	2197	2171	153	0.988166
H24	/	/	Corynebacterium singulare	1962	0.0509684	0.275	3	1	153	0.333333
H25	/	/	Lactobacillus iners	56136	0.366966	0.275	245	206	153	0.840816
			Candida glabrata		0.0587858	0.01		33	5	0.134694
H26	/	/	Lactobacillus crispatus	51559	1.4624	0.275	818	754	153	0.92176
H27	/	/	Lactobacillus crispatus	67702	1.37071	0.275	1276	928	153	0.727273
H28	/	/	Streptococcus mitis	39787	0.032674	0.275	71	13	153	0.183099
H29	/	/	Anaerococcus prevotii	53322	0.0300064	0.275	110	16	153	0.145455
H30	/	/	Lactobacillus iners	28399	0.401423	0.275	148	114	153	0.77027
H31	/	/	Streptococcus mitis	25636	0.425183	0.275	434	109	153	0.251152
H32	/	/	Lactobacillus crispatus	16286	0.521921	0.275	168	85	153	0.505952
H33	/	/	Staphylococcus haemolyticus	21929	2.80451	0.275	3189	615	153	0.19285
			Malassezia globosa		0.0319212	0.01		7	5	0.00219505
H34	/	/	Gardnerella vaginalis	2742	3.02699	0.275	115	83	153	0.721739
H35	/	/	Corynebacterium jeikeium	30362	6.89349	0.275	6826	2093	153	0.306622
H36	/	/	Gardnerella vaginalis	3075	4.84553	0.275	220	149	153	0.677273
H37	/	/	Escherichia coli	648	0.154321	0.275	2	1	153	0.5
H38	/	/	Finegoldia magna	26706	0.21718	0.275	431	58	153	0.134571
H39	/	/	Streptococcus anginosus	2196	3.14208	0.275	334	69	153	0.206587
