# Supplementary material for: Clinical evaluation of metagenomic next-generation sequencing in unbiased pathogen diagnosis of urinary tract infection
Source: J Transl Med. 2023 Oct 27;21:762. doi: 10.1186/s12967-023-04562-0 (PMC10612365; doi:10.1186/s12967-023-04562-0)
Supplement: Supplementary file 3 — Additional file 3: Table S3. Reads information of top 1 bacterial species detected by mNGS testing in training culture-negative samples. [file 12967_2023_4562_MOESM3_ESM.xlsx]

## Sheet: Sheet1
Supplementary Table 3. Reads information of top 1 bacterial species detected by mNGS testing in training culture-negative samples.
Sample ID	Training or Validation	mNGS Results
		Pathogen Species	Total reads after demultiplexing	nRPM	Total pathogen reads	Target Pathogen Reads
CN1	Training	Staphylococcus aureus	71802	0.0167126	30	12
CN2	Training	Ureaplasma parvum	91945	0.035891	50	33
CN3	Training	Staphylococcus aureus	174474	0.018914	280	33
CN4	Training	Escherichia coli	28210	0.531726	187	150
CN5	Training	Staphylococcus epidermidis	95350	0.191924	1815	183
CN6	Training	Escherichia coli	65336	0.0107138	48	7
CN7	Training	Klebsiella pneumoniae	49743	0.00402067	4	2
CN8	Training	Staphylococcus aureus	3134	0.191449	20	6
CN9	Training	Escherichia coli	87830	0.00341569	532	3
CN10	Training	Escherichia coli	58173	0.00171901	1	1
CN11	Training	Staphylococcus aureus	51292	0.00194962	223	1
CN12	Training	Staphylococcus aureus	43709	0.00457572	6	2
CN13	Training	Staphylococcus aureus	13994	0.0142918	7	2
CN14	Training	/	31945	0	0	0
CN15	Training	Staphylococcus aureus	143223	0.000698212	2	1
CN16	Training	Comamonas kerstersii	35145	0.00284535	7	1
CN17	Training	Ornithinimicrobium sp.	97640	0.0163867	64	16
CN18	Training	Enterobacter ludwigii	49265	0.00405968	9	2
CN19	Training	Brevibacterium linens	14893	0.00671456	1	1
CN20	Training	Streptococcus suis	57347	0.00174377	40	1
CN21	Training	Ureaplasma urealyticum	77253	0.00129445	2	1
CN22	Training	Staphylococcus aureus	41530	0.0024079	1	1
CN23	Training	Ureaplasma parvum	3079	0.0324781	2	1
CN24	Training	Streptococcus pyogenes	129327	0.0092788	18	12
CN25	Training	Rhodococcus sp.	3015	0.0331675	2	1
CN26	Training	Klebsiella pneumoniae	111009	0.0126116	24	14
CN27	Training	Enterococcus faecium	2065	1.98547	41	41
CN28	Training	Escherichia coli	65373	0.0764842	99	50
CN29	Training	Staphylococcus aureus	23058	0.00433689	18	1
CN30	Training	Gardnerella vaginalis	21715	0.0184204	137	4
CN31	Training	Bacteroides fragilis	69455	0.00575912	8	4
CN32	Training	Aerococcus urinae	13759	0.247111	372	34
CN33	Training	Corynebacterium matruchotii	34128	0.00293015	1	1
CN34	Training	Micrococcus luteus	1307	2.29533	119	30
CN35	Training	/	63998	0	8	0
CN36	Training	Klebsiella pneumoniae	59403	0.00168342	2	1
CN37	Training	Streptococcus agalactiae	659	0.151745	10	1
CN38	Training	Staphylococcus haemolyticus	58618	0.0136477	47	8
CN39	Training	Escherichia coli	70886	1.25836	930	892
