# Supplementary material for: Clinical evaluation of metagenomic next-generation sequencing in unbiased pathogen diagnosis of urinary tract infection
Source: J Transl Med. 2023 Oct 27;21:762. doi: 10.1186/s12967-023-04562-0 (PMC10612365; doi:10.1186/s12967-023-04562-0)
Supplement: Supplementary file 4 — Additional file 4: Table S4. Reads information of top 1 fungal species detected by mNGS testing in training culture-negative samples. [file 12967_2023_4562_MOESM4_ESM.xlsx]

## Sheet: Sheet1
Supplementary Table 4. Reads information of top 1 fungal species detected by mNGS testing in training culture-negative samples.
Sample ID	Training or Validation	mNGS Results
		Pathogen Species	Total reads after demultiplexing	nRPM	Total pathogen reads	Target Pathogen Reads
CN1	Training	Malassezia globosa	71802	0.00139272	30	1
CN2	Training	/	91945	0	50	0
CN3	Training	Malassezia globosa	174474	0.0011463	280	2
CN4	Training	Malassezia restricta	28210	0.00354484	187	1
CN5	Training	/	95350	0	1815	0
CN6	Training	Candida albicans	65336	0.0459165	48	30
CN7	Training	Candida albicans	49743	0.00201033	4	1
CN8	Training	/	3134	0	20	0
CN9	Training	Candida orthopsilosis	87830	0.0455425	532	40
CN10	Training	/	58173	0	1	0
CN11	Training	/	51292	0	223	0
CN12	Training	Lasiodiplodia theobromae	43709	0.00228786	6	1
CN13	Training	/	13994	0	7	0
CN14	Training	/	31945	0	0	0
CN15	Training	/	143223	0	2	0
CN16	Training	/	35145	0	7	0
CN17	Training	/	97640	0	64	0
CN18	Training	/	49265	0	9	0
CN19	Training	/	14893	0	1	0
CN20	Training	/	57347	0	40	0
CN21	Training	/	77253	0	2	0
CN22	Training	/	41530	0	1	0
CN23	Training	Candida orthopsilosis	3079	0.0324781	2	1
CN24	Training	Candida orthopsilosis	129327	0.000773234	18	1
CN25	Training	/	3015	0	2	0
CN26	Training	Candida albicans	111009	0.00270248	24	3
CN27	Training	/	2065	0	41	0
CN28	Training	/	65373	0	99	0
CN29	Training	/	23058	0	18	0
CN30	Training	/	21715	0	137	0
CN31	Training	/	69455	0	8	0
CN32	Training	Candida parapsilosis	13759	0.0508758	372	7
CN33	Training	/	34128	0	1	0
CN34	Training	/	1307	0	119	0
CN35	Training	/	63998	0	8	0
CN36	Training	/	59403	0	2	0
CN37	Training	/	659	0	10	0
CN38	Training	Candida albicans	58618	0.00341192	47	2
CN39	Training	/	70886	0	930	0
