# Supplementary material for: Clinical evaluation of metagenomic next-generation sequencing in unbiased pathogen diagnosis of urinary tract infection
Source: J Transl Med. 2023 Oct 27;21:762. doi: 10.1186/s12967-023-04562-0 (PMC10612365; doi:10.1186/s12967-023-04562-0)
Supplement: Supplementary file 5 — Additional file 5: Table S5. mNGS Results for Detecting Virus. [file 12967_2023_4562_MOESM5_ESM.xlsx]

## Sheet: Sheet1
Supplementary Table 5. mNGS Results for Detecting Virus.
Sample ID	mNGS Results		Confirmatory qPCR Testing (CT < 35)
	Pathogen Species	Read Counts
CP42	JC polyomavirus	14	+
CN1	BK polyomavirus	1	+
CN2	JC polyomavirus	6	+
CN3	JC polyomavirus	198	+
CN5	JC polyomavirus	907	+
CN9	JC polyomavirus	38	+
CN11	JC polyomavirus	221	+
CN16	JC polyomavirus	6	+
CN17	JC polyomavirus	8	+
CN18	JC polyomavirus	3	+
CN20	JC polyomavirus	37	+
CN26	JC polyomavirus	3	+
CN28	JC polyomavirus	40	+
CN31	JC polyomavirus	2	+
CN32	JC polyomavirus	2	+
CN35	JC polyomavirus	8	+
CN38	JC polyomavirus	7	+
CN40	JC polyomavirus	2	+
CN42	JC polyomavirus	7	+
CN45	JC polyomavirus	1	+
CN46	JC polyomavirus	23	+
CN49	JC polyomavirus	8	+
CN65	JC polyomavirus	8	+
