# Supplementary material for: Clinical evaluation of metagenomic next-generation sequencing in unbiased pathogen diagnosis of urinary tract infection
Source: J Transl Med. 2023 Oct 27;21:762. doi: 10.1186/s12967-023-04562-0 (PMC10612365; doi:10.1186/s12967-023-04562-0)
Supplement: Supplementary file 6 — Additional file 6: Table S6. Example of the output result from the data processing pipeline APDNS. [file 12967_2023_4562_MOESM6_ESM.xlsx]

## Sheet: Supplementary Table 6
Supplementary Table 6. Example of the output result from the data processing pipeline APDNS.
Species name	reads_num	nRPM	% of microbe
Klebsiella pneumoniae	1048	0.1565	0.9105
Pichia kudriavzevii	26	0.0039	0.0226
Escherichia coli	26	0.0039	0.0226
Klebsiella aerogenes	13	0.0019	0.0113
Enterobacter cloacae	11	0.0016	0.0096
Klebsiella variicola	7	0.001	0.0061
Klebsiella quasipneumoniae	5	0.0007	0.0043
Klebsiella phage	4	0.0006	0.0035
Vibrio owensii	2	0.0003	0.0017
Shigella dysenteriae	1	0.0001	0.0009
Salmonella enterica	1	0.0001	0.0009
Raoultella ornithinolytica	1	0.0001	0.0009
Proteus mirabilis	1	0.0001	0.0009
Klebsiella michiganensis	1	0.0001	0.0009
Escherichia albertii	1	0.0001	0.0009
Enterobacter hormaechei	1	0.0001	0.0009
Citrobacter rodentium	1	0.0001	0.0009
Acinetobacter lwoffii	1	0.0001	0.0009
	1151
