# Supplementary material for: Clinical evaluation of metagenomic next-generation sequencing in unbiased pathogen diagnosis of urinary tract infection
Source: J Transl Med. 2023 Oct 27;21:762. doi: 10.1186/s12967-023-04562-0 (PMC10612365; doi:10.1186/s12967-023-04562-0)
Supplement: Supplementary file 7 — Additional file 7: Table S7. Timepoint analysis of nRPM and read counts for the mNGS-positive samples at 15min, 30min, and total time. [file 12967_2023_4562_MOESM7_ESM.xlsx]

## Sheet: Sheet1
Supplementary Table 7. Timepoint analysis of nRPM and read counts for the mNGS-positive samples at 15min, 30min, and total time.
Sample	Culture Results	mNGS Results	Total Read Counts	15min		30min		Total Time
	Pathogen Species	Pathogen Species		Read Counts	nRPM	Read Counts	nRPM	Read Counts	nRPM
CP1	Candida albicans	Candida albicans	10995	53	1.325	92	1.15	127	1.15507
CP2	Candida glabrata	Candida glabrata	72727	90	1.125	184	1.15	957	1.31588
CP3	Candida glabrata	Candida glabrata	24904	13	0.325	47	0.39167	117	0.4698
CP4	Candida parapsilosis	Candida parapsilosis	182035	3713	30.9417	7500	31.25	57069	31.3506
CP5	Candida glabrata	Candida glabrata	41534	5	0.0625	13	0.08125	32	0.07705
CP6	Candida glabrata	Candida glabrata	18121	789	19.725	1655	20.6875	4212	23.2438
CP7	Candida albicans	Candida albicans	218491	2	0.0125	7	0.02188	42	0.01922
CP8	Candida parapsilosis	Candida parapsilosis	17528	121	3.025	447	3.725	713	4.06778
CP9	Candida albicans	Candida albicans	43737	23	0.2875	41	0.25625	118	0.26979
CP10	Candida albicans	Candida albicans	47304	0	0	0	0	0	0
		Candida parapsilosis		0	0	1	0.00625	2	0.00422797
CP11	Candida albicans	Candida albicans	21357	3	0.075	6	0.075	20	0.09365
CP12	Candida glabrata	Candida glabrata	45986	49	1.225	161	1.34166	638	1.38738
CP13	Candida albicans	Candida albicans	34392	518	12.95	1721	14.3417	4966	14.4394
		Enterococcus faecium		1694	42.35	5393	44.9417	15516	45.1151
CP14	Trichosporon asahii	Trichosporon asahii	57231	16	0.13333	23	0.115	53	0.09261
CP15	Candida krusei	Candida krusei	56720	6163	77.0375	12456	77.85	44865	79.0991
		Candida parapsilosis		157	1.9625	315	1.96875	1076	1.89704
CP16	Candida parapsilosis	Candida parapsilosis	28802	4524	56.55	9382	58.6375	17235	59.8396
CP17	Candida albicans	Candida albicans	42364	491	6.1375	1031	6.44375	2774	6.54801
CP18	Klebsiella pneumoniae	Klebsiella pneumoniae	6698	611	15.275	1048	15.6465	1048	15.6465
CP19	Escherichia coli	Escherichia coli	8760	687	17.175	1380	17.25	1503	17.1575
CP20	Candida glabrata	Candida glabrata	27173	65	1.625	199	1.65834	437	1.60821
CP21	Candida albicans	Candida albicans	74619	1463	12.1917	3534	12.6214	9475	12.6978
CP22	Candida glabrata	Candida glabrata	34352	1	0.0125	7	0.04375	14	0.0407545
CP23	Candida albicans	Candida albicans	66577	100	0.83333	172	0.71667	477	0.716464
CP24	Candida glabrata	Candida glabrata	180535	9	0.05625	21	0.06563	121	0.067023
		Enterococcus faecium		9033	56.4562	18166	56.7687	103882	57.5412
CP25	Candida utilis	Candida utilis	54596	38	0.475	58	0.3625	195	0.357169
CP26	Candida glabrata	Candida glabrata	18417	43	1.14	87	1.13	209	1.13482
CP27	Candida parapsilosis	Candida parapsilosis	67115	0	0	0	0	0	0
		Candida orthopsilosis		12	0.1	30	0.125	83	0.123668
CP28	Candida glabrata	Candida glabrata	82992	69	0.43125	170	0.53126	425	0.512098
		Candida albicans		51	0.31875	84	0.2625	192	0.231348
CP29	Candida tropicalis	Candida tropicalis	44667	6	0.05	11	0.03929	21	0.0470146
		Candida glabrata		4	0.03333	8	0.02857	10	0.0223879
CP30	Candida albicans	Candida albicans	40324	5276	65.95	10621	66.3812	27093	67.1883
		Candida tropicalis		231	2.8875	463	2.89375	1204	2.98581
CP31	Trichosporon asahii	Trichosporon asahii	56850	4564	57.05	9065	56.6562	32693	57.5075
CP32	Candida parapsilosis	Candida parapsilosis	33975	72	0.9	158	0.79	281	0.827079
CP33	Candida glabrata	Candida glabrata	45760	338	4.225	706	4.4125	2124	4.64161
		Escherichia coli		3947	49.3375	7864	49.15	22719	49.6482
		Enterococcus faecalis		1971	24.6375	3926	24.5375	11426	24.9694
CP34	Trichosporon asahii	Trichosporon asahii	90323	183	1.525	388	1.61667	1470	1.62749
		Staphylococcus epidermidis		2719	22.6583	5434	22.6417	21478	23.7791
CP35	Candida tropicalis	Candida tropicalis	65564	4691	58.6375	9417	58.8563	39137	59.6928
CP36	Escherichia coli	Escherichia coli	45480	6268	78.35	12526	78.2875	35730	78.562
CP37	Candida albicans	Candida albicans	30587	0	0	2	0.01667	7	0.0228855
CP38	Candida albicans	Candida albicans	20200	45	0.5625	60	0.5	112	0.554455
CP39	Candida tropicalis	Candida tropicalis	17851	2	0.025	6	0.0375	7	0.0392135
CP40	Candida tropicalis	Candida tropicalis	15738	3153	78.825	9503	79.1917	12515	70.1081
		Trichosporon asahii		89	2.225	286	2.38333	360	2.28746
CP41	Klebsiella pneumoniae	Klebsiella pneumoniae	15669	2456	61.4	4866	60.825	9547	60.9292
		Gardnerella vaginalis		166	4.15	370	4.625	742	4.73546
CP42	Candida albicans	Candida albicans	13806	1714	42.85	3386	42.325	5891	42.6699
CP43	Candida glabrata	Candida glabrata	37937	348	4.35	696	4.35	1766	4.65509
	Corynebacterium striatum	Corynebacterium striatum		238	2.975	517	3.23125	1202	3.16841
CP44	Candida glabrata	Candida glabrata	35736	0	0	0	0	0	0
		Candida tropicalis		1000	12.5	2083	13.0188	4871	13.6305
CP45	Candida albicans	Candida albicans	20448	1162	29.05	3582	29.85	6121	29.9345
CP46	Candida glabrata	Candida glabrata	16616	133	3.325	398	3.31666	548	3.29803
CP47	Candida albicans	Candida albicans	9242	113	2.825	232	2.9	274	2.96473
	Enterococcus faecium	Enterococcus faecium		0	0	1	0.0125	1	0.0108202
CP48	Candida albicans	Candida albicans	12585	173	4.325	352	4.4	581	4.61661
CP49	Candida tropicalis	Candida tropicalis	14077	403	10.075	813	10.1625	1418	10.0732
		Candida glabrata		2952	73.8	5908	73.85	10363	73.6165
CP50	Candida glabrata	Candida glabrata	8856	58	1.45	105	1.3125	121	1.36631
CP51	Candida glabrata	Candida glabrata	72827	1157	9.64167	2328	9.7	7287	10.0059
		Candida parapsilosis		1086	9.05	2212	9.21667	6848	9.40311
CP52	Candida glabrata	Candida glabrata	44326	333	4.1625	657	4.10625	1857	4.18941
	Enterococcus faecium	Enterococcus faecium		1404	17.55	2749	17.1812	7687	17.342
CP53	Candida albicans	Candida albicans	16453	0	0	2	0.025	5	0.0303896
	Klebsiella pneumoniae	Klebsiella pneumoniae		91	2.275	158	1.975	308	1.872
CP54	Candida albicans	Candida albicans	96631	1499	12.4917	2975	12.3958	12351	12.7816
CP55	Enterococcus faecium	Enterococcus faecium	23152	82	2.05	232	1.93333	463	1.99983
	Candida parapsilosis	Candida parapsilosis		3	0.075	12	0.1	21	0.0907049
CP56	Candida tropicalis	Candida tropicalis	62219	32	0.4	58	0.3625	221	0.355197
CP57	Candida orthopsilosis	Candida orthopsilosis	53244	36	0.45	64	0.4	177	0.332432
		Enterococcus faecium		80	1	143	0.89375	502	0.942829
CP58	Candida albicans	Candida albicans	30512	2	0.05	9	0.075	22	0.0721028
CP59	Candida albicans	Candida albicans	40524	2036	25.45	4034	25.2125	10365	25.5774
CP60	Candida albicans	Candida albicans	44044	293	3.6625	537	3.35625	1523	3.45791
CP61	Candida parapsilosis	Candida parapsilosis	150404	4	0.02	16	0.04	36	0.0239355
		Enterococcus faecium		8266	41.33	16415	41.0375	62544	41.584
CP62	Klebsiella pneumoniae	Klebsiella pneumoniae	34228	6187	77.3375	12389	77.4313	26694	77.9888
	Candida tropicalis	Candida tropicalis		14	0.175	31	0.19375	61	0.178217
CP63	Candida parapsilosis	Candida parapsilosis	74501	0	0	0	0	0	0
		Clavispora lusitaniae		514	4.28333	1070	4.45833	3277	4.3986
		Candida albicans		179	1.49167	353	1.47083	1133	1.52078
CP64	Candida albicans	Candida albicans	32792	2	0.025	6	0.0375	12	0.0365943
		Enterococcus faecium		2575	32.1875	5165	32.2812	10591	32.2975
CP65	Candida parapsilosis	Candida parapsilosis	56179	0	0	0	0	2	0.00356005
CP66	Candida glabrata	Candida glabrata	48654	1699	21.2375	3369	21.0562	10594	21.7742
	Enterococcus faecium	Enterococcus faecium		38	0.475	77	0.48125	238	0.489168
CP67	Trichosporon asahii	Trichosporon asahii	29081	1058	26.45	3326	27.7167	8221	28.2693
		Enterococcus faecium		157	3.925	524	4.36667	1221	4.19862
CP68	Candida tropicalis	Candida tropicalis	35737	300	3.75	562	3.5125	1220	3.41383
		Enterococcus faecalis		6438	80.475	12964	81.025	28999	81.1456
CP69	Candida albicans	Candida albicans	34647	4	0.05	9	0.05625	19	0.0548388
CP70	Candida albicans	Candida albicans	32351	1382	17.275	2730	17.0625	5557	17.1772
		Clavispora lusitaniae		4143	51.7875	8352	52.2	17137	52.9721
CP71	Enterococcus faecium	Enterococcus faecium	21601	2585	64.625	7676	63.9667	13809	63.9276
	Candida glabrata	Candida glabrata		308	7.7	989	8.24167	1816	8.40702
CP72	Candida glabrata	Candida glabrata	30202	2389	29.8625	4915	30.7188	9504	31.4681
CP73	Candida albicans	Candida albicans	41524	965	12.0625	2381	11.905	5128	12.3495
CP74	Candida albicans	Candida albicans	43279	0	0	1	0.00625	1	0.00240825
CP75	Enterococcus faecium	Enterococcus faecium	36381	2735	34.1875	5502	34.3875	12568	34.5455
	Candida albicans	Candida albicans		741	9.2625	1554	9.7125	3671	10.0904
CP76	Candida albicans	Candida albicans	19073	1	0.025	2	0.01667	4	0.0209721
CP77	Enterococcus faecium	Enterococcus faecium	31637	2884	72.1	5768	72.1	23059	72.8862
	Candida tropicalis	Candida tropicalis		191	4.775	395	4.9375	1518	4.79818
CP78	Candida tropicalis	Candida tropicalis	34601	1578	39.45	4711	39.2583	13828	39.9642
		Candida glabrata		888	22.2	2685	22.375	7963	23.0138
	Enterococcus faecium	Enterococcus faecium		279	6.975	869	7.24167	2442	7.0576
CP79	Candida albicans	Candida albicans	28882	0	0	0	0	0	0
		Candida parapsilosis		2	0.025	5	0.03125	11	0.038086
CP80	Candida albicans	Candida albicans	46877	83	1.0375	170	1.0625	455	0.970625
CP81	Candida tropicalis	Candida tropicalis	40546	663	8.2875	1350	8.4375	3371	8.31401
CP82	Candida albicans	Candida albicans	28395	840	21	2509	20.9083	6013	21.1763
CP83	Candida albicans	Candida albicans	37311	2772	69.3	5500	68.75	25451	68.2131
CP84	Trichosporon asahii	Trichosporon asahii	22393	1427	35.675	2852	35.65	8011	35.7746
CP85	Enterococcus faecium	Enterococcus faecium	35732	9	0.1125	18	0.1125	38	0.106347
	Candida albicans	Candida albicans		8	0.1	17	0.10625	30	0.0839584
CP86	Candida albicans	Candida albicans	24305	1061	26.525	2111	26.3875	6439	26.4925
		Candida glabrata		2194	54.85	4401	55.0125	13434	55.2726
CP87	Candida albicans	Candida albicans	25203	1132	28.3	2281	28.5125	7237	28.7148
	Klebsiella pneumoniae	Klebsiella pneumoniae		65	1.625	128	1.6	347	1.37682
CP88	Candida albicans	Candida albicans	19540	1378	34.45	2785	34.8125	6807	34.8362
	Candida tropicalis	Candida tropicalis		2	0.05	4	0.05	10	0.0511771
		Candida dubliniensis		12	0.3	20	0.25	42	0.214944
CP89	Candida tropicalis	Candida tropicalis	63198	7	0.05833	8	0.03333	28	0.0443052
	Candida albicans	Candida albicans		0	0	3	0.0125	12	0.0189879
CP90	Candida albicans	Candida albicans	9651	142	3.55	314	3.925	371	3.84416
CP91	Escherichia coli	Escherichia coli	61024	209	2.62365	407	2.55653	1658	2.71696
CP92	Escherichia coli	Escherichia coli	125539	4013	25.2358	8058	25.3332	31779	25.314
CP93	Enterobacter hormaechei	Enterobacter hormaechei	66566	2376	29.9282	4742	29.8671	19626	29.4835
CP94	Klebsiella pneumoniae	Klebsiella pneumoniae	54757	19	0.31885	42	0.30211	171	0.312289
CP95	Enterococcus faecium	Enterococcus faecium	67797	1220	15.2901	2409	15.1025	10309	15.2057
		Candida albicans		153	1.91753	280	1.75538	1228	1.8
CP96	Pseudomonas aeruginosa	Pseudomonas aeruginosa	116306	6779	48.7908	13458	48.3961	55135	47.4051
CP97	Corynebacterium	Corynebacterium	39724	26	0.65163	96	0.80241	356	0.896184
CP98	Proteus mirabilis	Proteus mirabilis	49715	362	9.07496	974	8.14722	3927	7.89902
		Enterococcus faecalis		1931	48.4081	5855	48.9753	24544	49.3694
CP99	Enterococcus faecalis	Enterococcus faecalis	52517	19	0.23902	47	0.29588	156	0.297047
		Veillonella parvula		34	0.42773	61	0.38401	200	0.380829
CP100	Escherichia coli	Escherichia coli	152759	1259	7.86875	2781	7.725	12214	7.9956
CP101	Corynebacterium striatum	Corynebacterium striatum	55188	2167	27.0875	4446	27.7875	16067	29.1132
CP102	Escherichia coli	Escherichia coli	75443	6908	86.35	13827	86.4188	65658	87.0299
CP103	Escherichia coli	Escherichia coli	101383	2	0.01667	4	0.01667	35	0.0345226
CP104	Enterococcus faecium	Enterococcus faecium	147568	6175	38.5938	12427	38.8344	58311	39.5147
CP105	Escherichia coli	Escherichia coli	6232	316	7.9	506	8.11938	506	8.11938
CP106	Escherichia coli	Escherichia coli	65301	6360	79.5	15963	79.815	52466	80.3449
CP107	Staphylococcus haemolyticus	Staphylococcus haemolyticus	43497	4	0.05	5	0.03125	16	0.0367841
CP108	Enterococcus faecium	Enterococcus faecium	18888	1451	36.275	2928	36.6	7078	37.4735
		Candida glabrata		1395	34.875	2800	35	6784	35.917
CP109	Escherichia coli	Escherichia coli	20381	3181	79.525	6351	79.3875	16330	80.1236
CP110	Enterococcus gallinarum	Enterococcus gallinarum	44320	127	1.5875	264	1.65	708	1.59747
		Corynebacterium striatum		67	0.8375	150	0.9375	401	0.904783
CP111	Escherichia coli	Escherichia coli	71888	1103	13.904	2761	13.9163	10016	13.9328
		Klebsiella pneumoniae		1241	15.6435	3191	16.0837	11780	16.3866
CP112	Escherichia coli	Escherichia coli	33399	1931	48.7257	3901	49.1929	17214	51.5405
CP113	Escherichia coli	Escherichia coli	24082	3452	87.5032	6870	87.1717	21170	87.908
CP114	Klebsiella pneumoniae	Klebsiella pneumoniae	28880	73	1.86796	149	1.91714	678	2.34765
		Morganella morganii		122	3.1218	230	2.95934	886	3.06787
CP115	Staphylococcus epidermidis	Staphylococcus epidermidis	149712	135	0.67812	279	0.70109	1002	0.669285
CP116	Proteus mirabilis	Proteus mirabilis	49652	0	0	0	0	0	0
		Klebsiella pneumoniae		454	11.3841	1329	11.1456	5628	11.3349
		Lactobacillus delbrueckii		195	4.88967	540	4.52868	2300	4.63224
CP117	Enterococcus faecium	Enterococcus faecium	42381	408	5.14697	593	4.98361	2078	4.90314
CP118	Morganella morganii	Morganella morganii	104663	6559	55.0067	13191	55.2757	57762	55.1886
		Enterococcus faecalis		1742	14.6092	3441	14.4192	14979	14.3116
CP119	Escherichia coli	Escherichia coli	25699	1881	48.7432	3778	49.0586	12665	49.2821
CP120	Escherichia coli	Escherichia coli	134092	7743	48.4847	15338	48.0378	63990	47.721
CP121	Enterococcus faecium	Enterococcus faecium	103581	10719	89.7588	21509	89.9883	93045	89.8283
CP122	Klebsiella pneumoniae	Klebsiella pneumoniae	27121	216	7.77	578	7.74	2104	7.75783
CP123	Enterococcus faecium	/	29969	0	0	0	0	0	0
CP124	Enterococcus faecium	Enterococcus faecium	36737	3429	66.21	6971	66.41	24391	66.3936
CP125	Staphylococcus epidermidis	Staphylococcus epidermidis	52265	956	8.59	1842	8.57	4497	8.60423
CP126	Escherichia coli	Escherichia coli	61685	1179	15.71	2305	15.63	9620	15.5954
CP127	Klebsiella pneumoniae	Klebsiella pneumoniae	71974	2623	33.19	5465	33.11	23767	33.0216
CP128	Enterococcus faecium	Enterococcus faecium	68593	6545	57.63	12789	58.02	39770	57.9797
CP129	Escherichia coli	Escherichia coli	19980	1723	54.33	3153	54.35	10864	54.3744
CP130	Escherichia coli	Escherichia coli	106531	9867	83.26	21036	83.41	88833	83.387
CP131	Enterococcus faecium	Enterococcus faecium	26226	226	6.11	435	6.09	1592	6.07031
CP132	Escherichia coli	Escherichia coli	116226	1364	9.59	2849	9.63	11212	9.64672
CP133	Staphylococcus haemolyticus	Staphylococcus haemolyticus	41526	0	0	2	0.01667	6	0.0144488
CP134	Enterococcus faecium	Enterococcus faecium	41591	129	1.6125	254	1.5875	624	1.50032
		Candida albicans		51	0.6375	87	0.54375	229	0.5506
		Candida glabrata		22	0.275	49	0.30625	115	0.276502
CP135	Corynebacterium striatum	Corynebacterium striatum	51543	0	0	0	0	0	0
		Gardnerella vaginalis		1331	16.6375	2683	16.7688	8990	17.4417
		Lactobacillus iners		211	2.6375	396	2.475	1356	2.63081
CP136	Candida albicans	Candida albicans	42661	0	0	3	0.01875	11	0.0257847
CP137	Candida albicans	Candida albicans	47257	1578	19.725	3251	20.3188	9722	20.5726
CP138	Streptococcus agalactiae	Streptococcus agalactiae	114841	78	0.65	176	0.62857	656	0.571225
		Gardnerella vaginalis		1633	13.6083	3913	13.975	15705	13.6754
		Candida albicans		313	2.60833	692	2.47143	2829	2.46341
		Staphylococcus epidermidis		200	1.66667	468	1.67143	2063	1.7964
		Lactobacillus iners		744	6.2	1599	5.71071	6426	5.59556
CP139	Streptococcus agalactiae	Streptococcus agalactiae	56088	0	0	0	0	0	0
		Pseudomonas aeruginosa		2429	30.3625	4920	30.75	17259	30.7713
CP140	Acinetobacter baumannii	Acinetobacter baumannii	32219	3680	46	7503	46.8937	15274	47.4068
CP141	Stenotrophomonas maltophilia	Stenotrophomonas maltophilia	4740	0	0	0	0	0	0
		Pseudomonas putida		2033	50.825	2427	51.2025	2427	51.2025
CP142	Streptococcus agalactiae	Streptococcus agalactiae	12004	56	1.4	103	1.2875	151	1.25791
		Enterobacter hormaechei		2176	54.4	4427	55.3375	6670	55.5648
		Enterobacter cloacae		189	4.725	378	4.725	589	4.9067
		Enterococcus faecium		49	1.225	108	1.35	163	1.35788
CP143	Stenotrophomonas maltophilia	Stenotrophomonas maltophilia	10775	149	3.725	322	4.025	432	4.00928
		Escherichia coli		2433	60.825	4924	61.55	6676	61.9582
		Enterococcus faecium		234	5.85	441	5.5125	586	5.43852
CP144	Enterococcus faecium	Enterococcus faecium	9775	1933	48.325	3971	49.6375	4884	49.9642
CP145	Sphingomonas paucimobilis	Sphingomonas sp.	5050	2	0.05	2	0.0396	2	0.039604
		Candida albicans		7	0.175	8	0.15842	8	0.16
CP146	Candida albicans	Candida albicans	163565	178	0.49	363	0.54	868	0.530676
CP147	Candida orthopsilosis	Candida orthopsilosis	11715	359	29.31	691	29.33	3431	29.2872
CP148	Candida glabrata	Candida glabrata	74885	32	0.15	71	0.16	117	0.15624
CN1	/	BK polyomavirus	71802	0	0	0	0	1	0.001393
CN2	/	JC polyomavirus	91945	2	0.006784	4	0.006637	6	0.006526
CN3	/	JC polyomavirus	174474	51	0.112642	96	0.113265	198	0.113484
CN5	/	JC polyomavirus	95350	227	0.94583	474	0.9875	907	0.951232
CN9	/	JC polyomavirus	87830	10	0.04167	19	0.03958	38	0.043265
CN11	/	JC polyomavirus	51292	61	0.38125	125	0.39062	221	0.430866
CN16	/	JC polyomavirus	35145	3	0.01875	4	0.01667	6	0.017072
CN17	/	JC polyomavirus	97640	3	0.00937	5	0.00833	8	0.00819
CN18	/	JC polyomavirus	49265	1	0.00625	1	0.00313	3	0.00609
CN20	/	JC polyomavirus	57347	17	0.07083	30	0.06818	37	0.06452
CN26	/	JC polyomavirus	111009	1	0.002654	2	0.002906	3	0.002702
CN28	/	JC polyomavirus	65373	12	0.060963	23	0.06531	40	0.061187
CN31	/	JC polyomavirus	69455	0	0	0	0	2	0.00288
CN32	/	JC polyomavirus	13759	2	0.025	2	0.01667	2	0.01454
CN35	/	JC polyomavirus	63998	1	0.00625	3	0.00937	8	0.0125
CN38	/	JC polyomavirus	58618	2	0.0125	4	0.0125	7	0.01194
CN40	/	JC polyomavirus	48368	0	0	2	0.00833	2	0.00413
CN42	/	JC polyomavirus	23906	1	0.0125	7	0.04375	7	0.02928
CN45	/	JC polyomavirus	30815	0	0	0	0	1	0.00325
CN46	/	JC polyomavirus	80019	6	0.03	10	0.025	23	0.02874
CN49	/	JC polyomavirus	155061	2	0.005	3	0.00375	8	0.00516
CN65	/	JC polyomavirus	15572	5	0.0625	6	0.05	8	0.05137
